# Supplementary material for: Blast sampling for structural and functional analyses
Source: BMC Bioinformatics. 2007 Feb 23;8:62. doi: 10.1186/1471-2105-8-62 (PMC1819393; doi:10.1186/1471-2105-8-62)
Supplement: Additional file 4 — List of the PDB identifier constituting the 284 protein dataset. In this list, the chain identifier corresponds to the last character, with "_" denoting no chain. [file 1471-2105-8-62-S4.txt]

1A1RB
1A27_
1A2ZA
1A7J_
1A88A
1A8Q_
1A8S_
1ABRA
1AC5_
1AD3A
1AE7_
1AF0A
1AFWB
1AGJA
1AH2_
1AH7_
1AIHA
1AJ8A
1AM5_
1AM7A
1AMZ_
1AO0A
1AO5A
1AOP_
1APYB
1AQM_
1AQZA
1AR1A
1AT0_
1AT3A
1ATIA
1AUOA
1AUTC
1AUWA
1AVAA
1AVGH
1AVPA
1AVWA
1AYL_
1AYX_
1AZSA
1AZWA
1B16A
1B1YA
1B4VA
1B59A
1B5FA
1B6G_
1B7GO
1B8GA
1B8JA
1BB7_
1BCO_
1BCSB
1BD0A
1BDB_
1BIF_
1BIO_
1BK1_
1BKPA
1BN7A
1BOLA
1BOUB
1BPYA
1BRT_
1BRUP
1BRWA
1BS4A
1BS9_
1BUIA
1BVNP
1BXOA
1BYRA
1BZA_
1CB8A
1CBY_
1CC1L
1CDOA
1CF9A
1CG2A
1CHD_
1CHKA
1CIZA
1CJ0B
1CKMA
1CLVA
1CP7A
1CP9B
1CQDA
1CTT_
1CV8_
1CVL_
1CXLA
1DSSG
1DX5M
1DXY_
1DYMA
1DYSA
1DYTA
1E0FF
1E1HA
1E2TA
1E3DB
1E3JA
1E43A
1E4CP
1E4IA
1E4MM
1E5DA
1E5MA
1E6UA
1E6WD
1E7LA
1E9GA
1EA5A
1EAGA
1EAKA
1EBBA
1ECL_
1EGDA
1EGZA
1EX1A
1EXP_
1EZ0A
1F0LB
1F13A
1FIT_
1FJ2A
1FLOA
1FPPB
1FSU_
1FURB
1FVKA
1GAI_
1GCEA
1GK8A
1GKMA
1GL3A
1GLOA
1GPIA
1GPJA
1GPL_
1GPMA
1GPZA
1GX5A
1GXSA
1GYGA
1H0BA
1H0HA
1H12A
1H2BA
1H4OA
1H75A
1HAN_
1HAR_
1HAVA
1HD8A
1HKHA
1HL2A
1HLGA
1HTRP
1ICFA
1IDK_
1IVD_
1IVYA
1J5SA
1JCV_
1JHB_
1JIAA
1JVBA
1KAS_
1KEVA
1KFSA
1KIT_
1KLT_
1KPF_
1KRN_
1KSIA
1LAM_
1LBU_
1LGYA
1LML_
1LOX_
1LWDA
1MFOA
1MHYD
1MKAA
1N0JA
1NIRB
1NPMA
1O0UA
1O73A
1OC7A
1OEWA
1OGOX
1OLQA
1OLRA
1OPD_
1OQCA
1PFO_
1PFZA
1PHM_
1PINA
1PYMA
1QAEA
1QFLA
1QFMA
1QGOA
1QI4A
1QJ4A
1QJEA
1QJWA
1QLEA
1QLPA
1QLWA
1QM5A
1QMEA
1QNIA
1QOPA
1QOXA
1QOZA
1QRZA
1QUE_
1RJWA
1RPMA
1RTU_
1SCJA
1SHVA
1SVPA
1TF4A
1TMY_
1TOF_
1UMUB
1UP8A
1UR1A
1UTTA
1UVJA
1UWSA
1UYPA
1V0LA
1V0WA
1VDC_
1VEWA
1VHRA
1VZV_
1VZWA
1W1UA
1WSAB
1XGSA
1XPB_
1XTCA
1YFM_
1YFOA
1YTW_
2AHJC
2APSA
2DUBD
2FHA_
2FRVL
2NLRA
2OVWA
2PTD_
2PTK_
2SGFE
2TSRA
3BAMB
3GCB_
3PCCM
3PVAA
3PVIA
3TGKE
3THIA
4CRXA
4ECAA
5CSMA
5GDSH
5PGMB
6ALDA
6CEL_
7A3HA
8PAZ_
8PCHA
8RUCA
9GAFC
